# Supplementary material for: Separation of the Lipid Fraction from Cocoa Bean Husks Using Ethyl Acetate as Solvent in Ultrasound-Assisted Process
Source: Foods. 2026 Jun 25;15(13):2275. doi: 10.3390/foods15132275 (PMC13361922; doi:10.3390/foods15132275)
Supplement: Supplementary file 1 [file foods-15-02275-s001.zip]

Archive with 1 entries (1 files):
- foods-4359881-supplementary.pdf
